# Supplementary material for: Spatiotemporal Clustering of Functional Ultrasound Signals at the Single-Voxel Level
Source: eNeuro. 2025 Feb 18;12(2):ENEURO.0438-24.2025. doi: 10.1523/ENEURO.0438-24.2025 (PMC11869936; doi:10.1523/ENEURO.0438-24.2025)
Supplement: Extended Data — Download Extended Data, ZIP file. [file eneuro-12-ENEURO.0438-24.2025-s001.zip]

Archive with 53 entries (43 files):
- PyfUS-main/.readthedocs.yaml
- PyfUS-main/docs/
- PyfUS-main/docs/conf.py
- PyfUS-main/docs/index.rst
- PyfUS-main/docs/install_guide.rst
- PyfUS-main/docs/make.bat
- PyfUS-main/docs/Makefile
- PyfUS-main/docs/source/
- PyfUS-main/docs/source/ccf_v3_atlas_generation.rst
- PyfUS-main/docs/source/clustering.rst
- PyfUS-main/docs/source/correlation_analysis.rst
- PyfUS-main/docs/source/data_loading.rst
- PyfUS-main/docs/source/features_extraction.rst
- PyfUS-main/docs/source/modules.rst
- PyfUS-main/docs/source/quality_control.rst
- PyfUS-main/docs/source/quantification.rst
- PyfUS-main/docs/source/region_averaging_analysis.rst
- PyfUS-main/docs/source/registration.rst
- PyfUS-main/docs/source/utils.rst
- PyfUS-main/examples/
- PyfUS-main/examples/example_data_analysis.py
- PyfUS-main/examples/example_data_loading.py
- PyfUS-main/LICENSE
- PyfUS-main/MANIFEST.in
- PyfUS-main/pyfus/
- PyfUS-main/pyfus/__init__.py
- PyfUS-main/pyfus/atlases/
- PyfUS-main/pyfus/atlases/__init__.py
- PyfUS-main/pyfus/atlases/atlases_lists/
- PyfUS-main/pyfus/atlases/atlases_lists/__init__.py
- PyfUS-main/pyfus/atlases/atlases_lists/__pycache__/
- PyfUS-main/pyfus/atlases/atlases_lists/__pycache__/__init__.cpython-39.pyc
- PyfUS-main/pyfus/atlases/atlases_lists/regions_ccf_v3_100_nolayersnoparts.txt
- PyfUS-main/pyfus/atlases/atlases_npy/
- PyfUS-main/pyfus/atlases/atlases_npy/__init__.py
- PyfUS-main/pyfus/atlases/atlases_npy/__pycache__/
- PyfUS-main/pyfus/atlases/atlases_npy/__pycache__/__init__.cpython-39.pyc
- PyfUS-main/pyfus/atlases/atlases_npy/atlas_ccf_v3_100_contours.npy
- PyfUS-main/pyfus/atlases/atlases_npy/atlas_ccf_v3_100_nolayersnoparts.npy
- PyfUS-main/pyfus/clustering.py
- PyfUS-main/pyfus/correlation_analysis.py
- PyfUS-main/pyfus/data_loading.py
- PyfUS-main/pyfus/features_extraction.py
- PyfUS-main/pyfus/quality_control.py
- PyfUS-main/pyfus/quantification.py
- PyfUS-main/pyfus/region_averaging_analysis.py
- PyfUS-main/pyfus/registration.py
- PyfUS-main/pyfus/utils.py
- PyfUS-main/README.md
- PyfUS-main/requirements.txt
- PyfUS-main/setup.py
- PyfUS-main/tests/
- PyfUS-main/tests/__init__.py
