# Supplementary material for: Spatiotemporal Clustering of Functional Ultrasound Signals at the Single-Voxel Level
Source: eNeuro. 2025 Feb 18;12(2):ENEURO.0438-24.2025. doi: 10.1523/ENEURO.0438-24.2025 (PMC11869936; doi:10.1523/ENEURO.0438-24.2025)
Supplement: Extended Data — Download Extended Data, ZIP file. [file eneuro-12-ENEURO.0438-24.2025-s001.zip › PyfUS-main/docs/index.rst]

Welcome to PyfUS' documentation!
====================================

.. toctree::
   :maxdepth: 2
   :caption: Contents:


Installation guide
==================
.. toctree::
   :caption: Installation guide
   :titlesonly:

   install_guide

Please check our notion page for a quickstart guide!


API reference
==================
.. toctree::
   :caption: Modules
   :titlesonly:

   source/clustering
   source/correlation_analysis
   source/data_loading
   source/features_extraction
   source/quality_control
   source/quantification
   source/region_averaging_analysis
   source/registration
   source/utils


Indices and tables
==================

* :ref:`genindex`
* :ref:`modindex`
* :ref:`search`
