# Supplementary material for: Spatiotemporal Clustering of Functional Ultrasound Signals at the Single-Voxel Level
Source: eNeuro. 2025 Feb 18;12(2):ENEURO.0438-24.2025. doi: 10.1523/ENEURO.0438-24.2025 (PMC11869936; doi:10.1523/ENEURO.0438-24.2025)
Supplement: Extended Data — Download Extended Data, ZIP file. [file eneuro-12-ENEURO.0438-24.2025-s001.zip › PyfUS-main/docs/install_guide.rst]

Install
==================
If you don't have it installed yet, download and install the `Mamba`_ package manager.

Open 'Miniforge Prompt' and prompt:

  >>> mamba create -n pyfus python=3.9

You have now a virtual environment up and ready for using the software. Let's install it by running:

  >>> mamba activate pyfus
  >>> pip install pyfus_lib


Quickstart
==================

Before using the software, you need to activate the virtual environment. To do so, open Anaconda Prompt and prompt:

  >>> mamba activate pyfus


Please check our Notion page for a QuickStart guide!


.. _Mamba: https://mamba.readthedocs.io/en/latest/installation/mamba-installation.html
