# Supplementary material for: Spatiotemporal Clustering of Functional Ultrasound Signals at the Single-Voxel Level
Source: eNeuro. 2025 Feb 18;12(2):ENEURO.0438-24.2025. doi: 10.1523/ENEURO.0438-24.2025 (PMC11869936; doi:10.1523/ENEURO.0438-24.2025)
Supplement: Extended Data — Download Extended Data, ZIP file. [file eneuro-12-ENEURO.0438-24.2025-s001.zip › PyfUS-main/docs/source/ccf_v3_atlas_generation.rst]

ccf\_v3\_atlas\_generation module
=================================

.. automodule:: ccf_v3_atlas_generation
   :members:
   :undoc-members:
   :show-inheritance:
