# Supplementary material for: Spatiotemporal Clustering of Functional Ultrasound Signals at the Single-Voxel Level
Source: eNeuro. 2025 Feb 18;12(2):ENEURO.0438-24.2025. doi: 10.1523/ENEURO.0438-24.2025 (PMC11869936; doi:10.1523/ENEURO.0438-24.2025)
Supplement: Extended Data — Download Extended Data, ZIP file. [file eneuro-12-ENEURO.0438-24.2025-s001.zip › PyfUS-main/docs/source/modules.rst]

codes
=====

.. toctree::
   :maxdepth: 4

   ccf_v3_atlas_generation
   clustering
   correlation_analysis
   data_loading
   features_extraction
   quality_control
   quantification
   region_averaging_analysis
   registration
   utils
