# Supplementary material for: Spatiotemporal Clustering of Functional Ultrasound Signals at the Single-Voxel Level
Source: eNeuro. 2025 Feb 18;12(2):ENEURO.0438-24.2025. doi: 10.1523/ENEURO.0438-24.2025 (PMC11869936; doi:10.1523/ENEURO.0438-24.2025)
Supplement: Extended Data — Download Extended Data, ZIP file. [file eneuro-12-ENEURO.0438-24.2025-s001.zip › PyfUS-main/pyfus/atlases/atlases_lists/regions_ccf_v3_100_nolayersnoparts.txt]

1017 AN CB
512 CB CB
920 CENT CB
1033 COPY CB
1091 CUL4,5 CB
936 DEC CB
846 DN CB
1049 FL CB
989 FN CB
944 FOTU CB
91 IP CB
912 LING CB
968 NOD CB
1041 PFL CB
1025 PRM CB
951 PYR CB
1007 SIM CB
957 UVU CB
589508455 VeCB CB
295 BLA CTXsp
319 BMA CTXsp
583 CLA CTXsp
703 CTXsp CTXsp
942 EP CTXsp
131 LA CTXsp
780 PA CTXsp
484682508 APr HPF
382 CA1 HPF
423 CA2 HPF
463 CA3 HPF
726 DG HPF
918 ENTl HPF
926 ENTm HPF
982 FC HPF
589508447 HATA HPF
1089 HPF HPF
19 IG HPF
843 PAR HPF
1037 POST HPF
1084 PRE HPF
484682470 ProS HPF
502 SUB HPF
72 ADP HY
88 AHN HY
223 ARH HY
332 ASO HY
263 AVP HY
272 AVPV HY
830 DMH HY
804 FF HY
1097 HY HY
194 LHA HY
210 LM HY
226 LPO HY
10671 ME HY
452 MEPO HY
467 MEZ HY
491 MM HY
515 MPN HY
523 MPO HY
763 OV HY
914 PD HY
946 PH HY
1109 PS HY
356 PST HY
364 PSTN HY
38 PVH HY
63 PVHd HY
157 PVZ HY
576073704 PeF HY
173 RCH HY
347 SBPV HY
286 SCH HY
338 SFO HY
390 SO HY
470 STN HY
525 SUM HY
557 TM HY
614 TU HY
689 VLPO HY
693 VMH HY
576073699 VMPO HY
797 ZI HY
39 ACAd Isocortex
48 ACAv Isocortex
104 AId Isocortex
111 AIp Isocortex
119 AIv Isocortex
1011 AUDd Isocortex
1002 AUDp Isocortex
1027 AUDpo Isocortex
1018 AUDv Isocortex
895 ECT Isocortex
184 FRP Isocortex
1057 GU Isocortex
44 ILA Isocortex
985 MOp Isocortex
993 MOs Isocortex
723 ORBl Isocortex
731 ORBm Isocortex
746 ORBvl Isocortex
922 PERI Isocortex
972 PL Isocortex
894 RSPagl Isocortex
879 RSPd Isocortex
886 RSPv Isocortex
329 SSp-bfd Isocortex
337 SSp-ll Isocortex
345 SSp-m Isocortex
353 SSp-n Isocortex
361 SSp-tr Isocortex
369 SSp-ul Isocortex
182305689 SSp-un Isocortex
378 SSs Isocortex
541 TEa Isocortex
677 VISC Isocortex
312782546 VISa Isocortex
402 VISal Isocortex
394 VISam Isocortex
409 VISl Isocortex
312782574 VISli Isocortex
385 VISp Isocortex
425 VISpl Isocortex
533 VISpm Isocortex
312782628 VISpor Isocortex
417 VISrl Isocortex
215 APN MB
231 AT MB
591 CLI MB
616 CUN MB
872 DR MB
75 DT MB
975 EW MB
4 IC MB
12 IF MB
35 III MB
67 INC MB
607344842 IPA MB
607344838 IPC MB
607344858 IPDL MB
607344854 IPDM MB
607344850 IPI MB
607344846 IPL MB
100 IPN MB
607344834 IPR MB
607344862 IPRL MB
115 IV MB
66 LT MB
549009211 MA3 MB
313 MB MB
460 MEV MB
531 MPT MB
128 MRN MB
58 MT MB
580 NB MB
587 ND MB
628 NOT MB
634 NPC MB
706 OP MB
795 PAG MB
874 PBG MB
607344830 PN MB
1052 PPN MB
1061 PPT MB
50 PRC MB
606826663 Pa4 MB
197 RL MB
214 RN MB
549009203 RPF MB
246 RR MB
271 SAG MB
599626923 SCO MB
10 SCig MB
294 SCm MB
302 SCs MB
374 SNc MB
381 SNr MB
614454277 Su3 MB
749 VTA MB
757 VTN MB
576 ACVII MY
135 AMB MY
207 AP MY
711 CU MY
96 DCO MY
839 DMX MY
903 ECU MY
1039 GR MY
1048 GRN MY
372 ICB MY
83 IO MY
136 IRN MY
106 ISN MY
209 LAV MY
203 LIN MY
235 LRN MY
307 MARN MY
395 MDRN MY
202 MV MY
354 MY MY
177 NR MY
642 NTB MY
651 NTS MY
852 PARN MY
859 PAS MY
938 PGRN MY
1069 PPY MY
169 PRP MY
589508451 Pa5 MY
206 RM MY
222 RO MY
230 RPA MY
225 SPIV MY
429 SPVC MY
437 SPVI MY
445 SPVO MY
217 SUV MY
101 VCO MY
653 VI MY
661 VII MY
773 XII MY
765 x MY
781 y MY
151 AOB OLF
159 AON OLF
631 COA OLF
814 DP OLF
507 MOB OLF
619 NLOT OLF
698 OLF OLF
788 PAA OLF
961 PIR OLF
566 TR OLF
589 TT OLF
549009219 Acs5 P
280 B P
679 CS P
880 DTN P
549009227 I5 P
123 KF P
147 LC P
162 LDT P
604 NI P
612 NLL P
771 P P
987 P-mot P
549009215 P5 P
867 PB P
549009223 PC5 P
898 PCG P
599626927 PDTg P
931 PG P
122 POR P
7 PSV P
238 RPO P
318 SG P
350 SLC P
358 SLD P
398 SOC P
534 SUT P
574 TRN P
621 V P
287 BAC PAL
351 BST PAL
298 MA PAL
564 MS PAL
596 NDB PAL
803 PAL PAL
818 PALd PAL
342 SI PAL
581 TRS PAL
23 AAA STR
56 ACB STR
292 BA STR
536 CEA STR
672 CP STR
998 FS STR
1105 IA STR
242 LS STR
403 MEA STR
754 OT STR
310 SF STR
333 SH STR
477 STR STR
64 AD TH
127 AM TH
255 AV TH
575 CL TH
599 CM TH
560581551 Eth TH
1113 IAD TH
1120 IAM TH
27 IGL TH
59 IMD TH
563807439 IntG TH
155 LD TH
170 LGd TH
178 LGv TH
186 LH TH
218 LP TH
362 MD TH
475 MG TH
483 MH TH
907 PCN TH
930 PF TH
560581563 PIL TH
1020 PO TH
1029 POL TH
1044 PP TH
1077 PR TH
15 PT TH
149 PVT TH
563807435 PoT TH
181 RE TH
189 RH TH
262 RT TH
325 SGN TH
366 SMT TH
609 SPA TH
406 SPF TH
321 SubG TH
549 TH TH
629 VAL TH
685 VM TH
709 VP TH
718 VPL TH
733 VPM TH
560581559 Xi TH
140 AQ empty
832 IIIn empty
848 IIn empty
911 IVn empty
98 SEZ empty
129 V3 empty
145 V4 empty
798 VIIn empty
81 VL empty
900 aco empty
908 act empty
466 alv empty
884 amc empty
484682524 ar empty
728 arb empty
482 bic empty
916 bsc empty
744 cbc empty
484682516 ccb empty
1108 ccg empty
986 ccs empty
108 chpl empty
633 cic empty
940 cing empty
924 cpd empty
336 csc empty
784 cst empty
380 cuf empty
506 das empty
530 df empty
443 dhc empty
812 dscp empty
1060 dtd empty
579 ec empty
964 ee empty
1092 em empty
956 fa empty
603 fi empty
1009 fibertracts empty
971 fp empty
595 fr empty
436 fx empty
1116 gVIIn empty
611 hbc empty
1123 icp empty
6 int empty
658 ll empty
665 lot empty
538 lotd empty
78 mcp empty
428 mct empty
54 mfb empty
697 ml empty
62 mlf empty
93 moV empty
673 mp empty
681 mtg empty
690 mtt empty
102 nst empty
117 och empty
1016 onl empty
125 opt empty
484682520 or empty
158 pc empty
753 pm empty
190 py empty
198 pyd empty
997 root empty
863 rust empty
229 sV empty
326 scp empty
553 sctd empty
866 sctv empty
484682512 scwm empty
802 sm empty
794 sptV empty
301 st empty
484682528 stc empty
349 sup empty
841 tb empty
237 ts empty
1043 tspc empty
850 uf empty
413 vVIIIn empty
449 vhc empty
949 von empty
397 vtd empty
