# Supplementary material for: Spatiotemporal Clustering of Functional Ultrasound Signals at the Single-Voxel Level
Source: eNeuro. 2025 Feb 18;12(2):ENEURO.0438-24.2025. doi: 10.1523/ENEURO.0438-24.2025 (PMC11869936; doi:10.1523/ENEURO.0438-24.2025)
Supplement: Extended Data — Download Extended Data, ZIP file. [file eneuro-12-ENEURO.0438-24.2025-s001.zip › PyfUS-main/README.md]

# PyfUS
PyfUS is a free and open-source software for the analysis of functional ultrasound imaging data. Is is part of the OpenfUS initiative launched by the Urban lab at Neuro-Electronics Research Flanders.

### Installation
```
pip install pyfus_lib
```

### Documentation
https://pyfus.readthedocs.io/en/latest/
