# Supplementary material for: Spatiotemporal Clustering of Functional Ultrasound Signals at the Single-Voxel Level
Source: eNeuro. 2025 Feb 18;12(2):ENEURO.0438-24.2025. doi: 10.1523/ENEURO.0438-24.2025 (PMC11869936; doi:10.1523/ENEURO.0438-24.2025)
Supplement: Extended Data — Download Extended Data, ZIP file. [file eneuro-12-ENEURO.0438-24.2025-s001.zip › PyfUS-main/requirements.txt]

numpy==1.23.5
scipy==1.10.0
pandas==1.5.2
mat73==0.63
pynrrd==1.0.0
scikit-image==0.19.3
scikit-learn==1.2.2
seaborn==0.12.2
Pillow==9.3.0
nibabel==5.1.0
openpyxl==3.1.4
sphinx-book-theme
